# Supplementary material for: Influence of patient motion on definition of typical cephalometric reference points in digital horizontally scanning cephalometric radiography
Source: Head Face Med. 2025 Mar 17;21:18. doi: 10.1186/s13005-025-00491-z (PMC11912588; doi:10.1186/s13005-025-00491-z)
Supplement: Supplementary file 1 — Supplementary Material 1. [file 13005_2025_491_MOESM1_ESM.xlsx]

## Sheet: Tabelle1
Durchgang	Untersucher	Bild	Punktnummer	x	y
1	1	1	1	438	824
1	1	1	2	1178	739
1	1	1	3	1261	1231
1	1	1	4	691	1255
1	1	1	5	1247	1292
1	1	1	6	1160	1731
1	1	1	7	1109	1927
1	1	1	8	417	1670
1	1	1	9	319	1149
1	1	1	10	1187	1837
1	1	2	1	316	828
1	1	2	2	1144	740
1	1	2	3	1244	1242
1	1	2	4	586	1258
1	1	2	5	1224	1302
1	1	2	6	1122	1732
1	1	2	7	1078	1926
1	1	2	8	296	1682
1	1	2	9	198	1146
1	1	2	10	1156	1848
1	1	4	1	539	844
1	1	4	2	1190	723
1	1	4	3	1279	1231
1	1	4	4	755	1267
1	1	4	5	1253	1292
1	1	4	6	1173	1726
1	1	4	7	1102	1924
1	1	4	8	518	1690
1	1	4	9	431	1170
1	1	4	10	1198	1839
1	1	5	1	544	869
1	1	5	2	1189	731
1	1	5	3	1279	1235
1	1	5	4	755	1274
1	1	5	5	1267	1306
1	1	5	6	1176	1725
1	1	5	7	1123	1929
1	1	5	8	523	1712
1	1	5	9	438	1210
1	1	5	10	1197	1842
1	1	6	1	545	897
1	1	6	2	1186	739
1	1	6	3	1264	1240
1	1	6	4	743	1287
1	1	6	5	1261	1306
1	1	6	6	1165	1738
1	1	6	7	1121	1935
1	1	6	8	529	1741
1	1	6	9	442	1234
1	1	6	10	1192	1844
1	1	7	1	507	877
1	1	7	2	1186	738
1	1	7	3	1283	1232
1	1	7	4	715	1280
1	1	7	5	1264	1301
1	1	7	6	1168	1733
1	1	7	7	1117	1934
1	1	7	8	491	1730
1	1	7	9	404	1210
1	1	7	10	1194	1847
1	1	8	1	521	820
1	1	8	2	1200	743
1	1	8	3	1293	1235
1	1	8	4	723	1255
1	1	8	5	1274	1295
1	1	8	6	1168	1723
1	1	8	7	1139	1925
1	1	8	8	502	1664
1	1	8	9	404	1142
1	1	8	10	1202	1842
1	1	9	1	516	818
1	1	9	2	1190	728
1	1	9	3	1279	1232
1	1	9	4	722	1240
1	1	9	5	1256	1282
1	1	9	6	1174	1734
1	1	9	7	1118	1922
1	1	9	8	491	1669
1	1	9	9	409	1144
1	1	9	10	1200	1836
1	1	10	1	515	816
1	1	10	2	1149	730
1	1	10	3	1319	1231
1	1	10	4	730	1242
1	1	10	5	1295	1303
1	1	10	6	1149	1725
1	1	10	7	1107	1924
1	1	10	8	494	1664
1	1	10	9	402	1144
1	1	10	10	1174	1844
1	1	11	1	520	820
1	1	11	2	1117	735
1	1	11	3	1239	1235
1	1	11	4	715	1237
1	1	11	5	1211	1295
1	1	11	6	1128	1718
1	1	11	7	1101	1922
1	1	11	8	491	1665
1	1	11	9	406	1142
1	1	11	10	1158	1845
1	1	12	1	529	816
1	1	12	2	1202	727
1	1	12	3	1303	1235
1	1	12	4	733	1245
1	1	12	5	1288	1293
1	1	12	6	1187	1725
1	1	12	7	1139	1921
1	1	12	8	510	1667
1	1	12	9	426	1142
1	1	12	10	1213	1842
1	1	13	1	540	812
1	1	13	2	1208	730
1	1	13	3	1303	1232
1	1	13	4	730	1255
1	1	13	5	1285	1290
1	1	13	6	1178	1720
1	1	13	7	1125	1921
1	1	13	8	511	1662
1	1	13	9	412	1139
1	1	13	10	1208	1839
1	1	14	1	520	820
1	1	14	2	1198	736
1	1	14	3	1271	1226
1	1	14	4	741	1247
1	1	14	5	1263	1277
1	1	14	6	1187	1714
1	1	14	7	1153	1917
1	1	14	8	502	1665
1	1	14	9	441	1126
1	1	14	10	1206	1861
1	1	15	1	534	820
1	1	15	2	1213	738
1	1	15	3	1282	1234
1	1	15	4	735	1248
1	1	15	5	1274	1295
1	1	15	6	1190	1723
1	1	15	7	1149	1922
1	1	15	8	511	1661
1	1	15	9	428	1145
1	1	15	10	1221	1844
1	1	16	1	515	818
1	1	16	2	1166	723
1	1	16	3	1250	1226
1	1	16	4	707	1248
1	1	16	5	1227	1279
1	1	16	6	1147	1725
1	1	16	7	1110	1924
1	1	16	8	487	1670
1	1	16	9	404	1144
1	1	16	10	1173	1844
1	1	17	1	513	821
1	1	17	2	1150	733
1	1	17	3	1216	1229
1	1	17	4	699	1250
1	1	17	5	1202	1283
1	1	17	6	1147	1693
1	1	17	7	1107	1917
1	1	17	8	491	1665
1	1	17	9	402	1142
1	1	17	10	1150	1842
1	1	18	1	511	818
1	1	18	2	1186	730
1	1	18	3	1304	1235
1	1	18	4	701	1247
1	1	18	5	1255	1283
1	1	18	6	1166	1720
1	1	18	7	1107	1916
1	1	18	8	487	1669
1	1	18	9	394	1139
1	1	18	10	1190	1828
1	2	1	1	436	824
1	2	1	2	1176	734
1	2	1	3	1262	1234
1	2	1	4	712	1252
1	2	1	5	1248	1283
1	2	1	6	1165	1718
1	2	1	7	1189	1852
1	2	1	8	420	1665
1	2	1	9	320	1160
1	2	1	10	1109	1932
1	2	2	1	312	826
1	2	2	2	1142	740
1	2	2	3	1244	1236
1	2	2	4	608	1256
1	2	2	5	1220	1290
1	2	2	6	1126	1732
1	2	2	7	1070	1932
1	2	2	8	300	1676
1	2	2	9	192	1166
1	2	2	10	1156	1848
1	2	4	1	540	839
1	2	4	2	1190	730
1	2	4	3	1271	1234
1	2	4	4	770	1261
1	2	4	5	1258	1277
1	2	4	6	1178	1714
1	2	4	7	1125	1930
1	2	4	8	531	1701
1	2	4	9	438	1174
1	2	4	10	1195	1848
1	2	5	1	540	868
1	2	5	2	1190	739
1	2	5	3	1274	1235
1	2	5	4	768	1274
1	2	5	5	1251	1274
1	2	5	6	1178	1712
1	2	5	7	1123	1938
1	2	5	8	532	1725
1	2	5	9	442	1218
1	2	5	10	1195	1847
1	2	6	1	545	892
1	2	6	2	1186	744
1	2	6	3	1271	1232
1	2	6	4	760	1290
1	2	6	5	1247	1290
1	2	6	6	1171	1730
1	2	6	7	1123	1938
1	2	6	8	545	1759
1	2	6	9	444	1245
1	2	6	10	1194	1848
1	2	7	1	505	879
1	2	7	2	1187	743
1	2	7	3	1269	1235
1	2	7	4	751	1277
1	2	7	5	1255	1288
1	2	7	6	1171	1728
1	2	7	7	1115	1937
1	2	7	8	500	1725
1	2	7	9	401	1222
1	2	7	10	1194	1858
1	2	8	1	520	818
1	2	8	2	1192	735
1	2	8	3	1280	1235
1	2	8	4	752	1247
1	2	8	5	1266	1279
1	2	8	6	1179	1728
1	2	8	7	1125	1924
1	2	8	8	505	1662
1	2	8	9	409	1153
1	2	8	10	1198	1852
1	2	9	1	516	820
1	2	9	2	1195	735
1	2	9	3	1269	1231
1	2	9	4	770	1243
1	2	9	5	1261	1288
1	2	9	6	1179	1722
1	2	9	7	1125	1927
1	2	9	8	497	1661
1	2	9	9	409	1153
1	2	9	10	1200	1856
1	2	10	1	515	820
1	2	10	2	1147	736
1	2	10	3	1308	1232
1	2	10	4	759	1245
1	2	10	5	1285	1288
1	2	10	6	1147	1725
1	2	10	7	1101	1929
1	2	10	8	497	1665
1	2	10	9	404	1158
1	2	10	10	1171	1855
1	2	11	1	511	816
1	2	11	2	1120	743
1	2	11	3	1214	1234
1	2	11	4	760	1243
1	2	11	5	1195	1300
1	2	11	6	1133	1723
1	2	11	7	1097	1927
1	2	11	8	499	1665
1	2	11	9	404	1155
1	2	11	10	1158	1853
1	2	12	1	529	816
1	2	12	2	1206	730
1	2	12	3	1296	1231
1	2	12	4	776	1240
1	2	12	5	1275	1290
1	2	12	6	1192	1726
1	2	12	7	1141	1924
1	2	12	8	518	1670
1	2	12	9	425	1152
1	2	12	10	1208	1861
1	2	13	1	540	813
1	2	13	2	1211	733
1	2	13	3	1306	1237
1	2	13	4	760	1245
1	2	13	5	1274	1279
1	2	13	6	1182	1728
1	2	13	7	1121	1927
1	2	13	8	521	1665
1	2	13	9	409	1152
1	2	13	10	1206	1850
1	2	14	1	520	821
1	2	14	2	1202	739
1	2	14	3	1274	1232
1	2	14	4	802	1245
1	2	14	5	1253	1290
1	2	14	6	1189	1720
1	2	14	7	1147	1927
1	2	14	8	505	1667
1	2	14	9	442	1141
1	2	14	10	1205	1855
1	2	15	1	532	818
1	2	15	2	1213	733
1	2	15	3	1285	1235
1	2	15	4	771	1243
1	2	15	5	1267	1283
1	2	15	6	1197	1722
1	2	15	7	1141	1930
1	2	15	8	516	1664
1	2	15	9	425	1153
1	2	15	10	1219	1847
1	2	16	1	515	816
1	2	16	2	1163	738
1	2	16	3	1245	1231
1	2	16	4	754	1245
1	2	16	5	1231	1275
1	2	16	6	1152	1715
1	2	16	7	1110	1924
1	2	16	8	494	1665
1	2	16	9	401	1152
1	2	16	10	1173	1852
1	2	17	1	508	816
1	2	17	2	1149	736
1	2	17	3	1214	1232
1	2	17	4	755	1242
1	2	17	5	1200	1283
1	2	17	6	1142	1717
1	2	17	7	1110	1924
1	2	17	8	492	1664
1	2	17	9	399	1150
1	2	17	10	1155	1855
1	2	18	1	505	815
1	2	18	2	1187	731
1	2	18	3	1264	1229
1	2	18	4	754	1239
1	2	18	5	1247	1287
1	2	18	6	1170	1712
1	2	18	7	1115	1922
1	2	18	8	491	1659
1	2	18	9	399	1147
1	2	18	10	1190	1839
1	3	1	1	434	823
1	3	1	2	1176	733
1	3	1	3	1259	1235
1	3	1	4	704	1259
1	3	1	5	1242	1277
1	3	1	6	1162	1747
1	3	1	7	1125	1925
1	3	1	8	420	1678
1	3	1	9	319	1157
1	3	1	10	1189	1836
1	3	2	1	312	829
1	3	2	2	1144	743
1	3	2	3	1227	1235
1	3	2	4	598	1263
1	3	2	5	1218	1279
1	3	2	6	1123	1752
1	3	2	7	1096	1925
1	3	2	8	296	1677
1	3	2	9	189	1157
1	3	2	10	1155	1847
1	3	4	1	537	839
1	3	4	2	1187	735
1	3	4	3	1264	1232
1	3	4	4	776	1267
1	3	4	5	1248	1266
1	3	4	6	1171	1744
1	3	4	7	1131	1924
1	3	4	8	523	1693
1	3	4	9	431	1174
1	3	4	10	1195	1834
1	3	5	1	540	869
1	3	5	2	1187	741
1	3	5	3	1267	1232
1	3	5	4	778	1279
1	3	5	5	1253	1266
1	3	5	6	1170	1743
1	3	5	7	1133	1929
1	3	5	8	529	1720
1	3	5	9	439	1211
1	3	5	10	1197	1842
1	3	6	1	540	890
1	3	6	2	1182	744
1	3	6	3	1255	1232
1	3	6	4	775	1295
1	3	6	5	1247	1280
1	3	6	6	1165	1747
1	3	6	7	1123	1930
1	3	6	8	526	1749
1	3	6	9	441	1240
1	3	6	10	1194	1837
1	3	7	1	507	874
1	3	7	2	1184	741
1	3	7	3	1264	1235
1	3	7	4	739	1298
1	3	7	5	1250	1269
1	3	7	6	1168	1743
1	3	7	7	1117	1934
1	3	7	8	487	1728
1	3	7	9	401	1218
1	3	7	10	1195	1840
1	3	8	1	523	818
1	3	8	2	1181	739
1	3	8	3	1269	1232
1	3	8	4	747	1253
1	3	8	5	1259	1271
1	3	8	6	1168	1746
1	3	8	7	1137	1921
1	3	8	8	505	1670
1	3	8	9	406	1150
1	3	8	10	1197	1839
1	3	9	1	516	821
1	3	9	2	1195	731
1	3	9	3	1264	1227
1	3	9	4	765	1247
1	3	9	5	1255	1266
1	3	9	6	1176	1747
1	3	9	7	1131	1922
1	3	9	8	497	1675
1	3	9	9	406	1150
1	3	9	10	1200	1834
1	3	10	1	510	816
1	3	10	2	1147	728
1	3	10	3	1296	1231
1	3	10	4	755	1250
1	3	10	5	1285	1272
1	3	10	6	1144	1739
1	3	10	7	1109	1922
1	3	10	8	487	1665
1	3	10	9	406	1152
1	3	10	10	1173	1840
1	3	11	1	511	813
1	3	11	2	1117	741
1	3	11	3	1206	1231
1	3	11	4	760	1242
1	3	11	5	1194	1264
1	3	11	6	1129	1744
1	3	11	7	1105	1922
1	3	11	8	489	1669
1	3	11	9	401	1152
1	3	11	10	1158	1845
1	3	12	1	526	815
1	3	12	2	1203	736
1	3	12	3	1282	1231
1	3	12	4	771	1245
1	3	12	5	1272	1263
1	3	12	6	1182	1731
1	3	12	7	1149	1919
1	3	12	8	515	1673
1	3	12	9	423	1150
1	3	12	10	1211	1834
1	3	13	1	536	810
1	3	13	2	1210	731
1	3	13	3	1287	1234
1	3	13	4	743	1258
1	3	13	5	1267	1267
1	3	13	6	1173	1736
1	3	13	7	1129	1921
1	3	13	8	518	1667
1	3	13	9	410	1150
1	3	13	10	1210	1839
1	3	14	1	523	818
1	3	14	2	1203	736
1	3	14	3	1271	1234
1	3	14	4	784	1242
1	3	14	5	1256	1267
1	3	14	6	1184	1739
1	3	14	7	1150	1919
1	3	14	8	491	1662
1	3	14	9	439	1136
1	3	14	10	1205	1831
1	3	15	1	532	818
1	3	15	2	1211	738
1	3	15	3	1282	1235
1	3	15	4	773	1251
1	3	15	5	1264	1264
1	3	15	6	1192	1747
1	3	15	7	1152	1922
1	3	15	8	515	1673
1	3	15	9	426	1150
1	3	15	10	1219	1840
1	3	16	1	510	818
1	3	16	2	1165	731
1	3	16	3	1242	1229
1	3	16	4	755	1251
1	3	16	5	1227	1266
1	3	16	6	1149	1741
1	3	16	7	1120	1922
1	3	16	8	491	1672
1	3	16	9	398	1149
1	3	16	10	1173	1836
1	3	17	1	511	816
1	3	17	2	1144	738
1	3	17	3	1214	1232
1	3	17	4	754	1248
1	3	17	5	1202	1271
1	3	17	6	1139	1741
1	3	17	7	1115	1919
1	3	17	8	495	1672
1	3	17	9	402	1152
1	3	17	10	1149	1844
1	3	18	1	508	810
1	3	18	2	1182	731
1	3	18	3	1261	1229
1	3	18	4	743	1247
1	3	18	5	1247	1263
1	3	18	6	1163	1739
1	3	18	7	1118	1916
1	3	18	8	491	1661
1	3	18	9	398	1145
1	3	18	10	1190	1831
1	4	1	1	444	826
1	4	1	2	1173	735
1	4	1	3	1258	1240
1	4	1	4	717	1248
1	4	1	5	1248	1298
1	4	1	6	1160	1736
1	4	1	7	1104	1925
1	4	1	8	426	1654
1	4	1	9	319	1157
1	4	1	10	1186	1845
1	4	2	1	320	828
1	4	2	2	1141	738
1	4	2	3	1235	1243
1	4	2	4	614	1251
1	4	2	5	1219	1282
1	4	2	6	1128	1743
1	4	2	7	1072	1925
1	4	2	8	300	1672
1	4	2	9	195	1162
1	4	2	10	1153	1844
1	4	4	1	544	844
1	4	4	2	1186	736
1	4	4	3	1264	1235
1	4	4	4	781	1259
1	4	4	5	1255	1292
1	4	4	6	1170	1728
1	4	4	7	1121	1921
1	4	4	8	521	1688
1	4	4	9	438	1171
1	4	4	10	1195	1845
1	4	5	1	548	873
1	4	5	2	1186	738
1	4	5	3	1259	1235
1	4	5	4	783	1271
1	4	5	5	1250	1285
1	4	5	6	1173	1738
1	4	5	7	1123	1929
1	4	5	8	524	1709
1	4	5	9	439	1210
1	4	5	10	1197	1847
1	4	6	1	548	897
1	4	6	2	1184	741
1	4	6	3	1258	1239
1	4	6	4	786	1290
1	4	6	5	1248	1285
1	4	6	6	1165	1738
1	4	6	7	1125	1932
1	4	6	8	529	1739
1	4	6	9	442	1239
1	4	6	10	1192	1845
1	4	7	1	511	879
1	4	7	2	1182	739
1	4	7	3	1264	1240
1	4	7	4	754	1275
1	4	7	5	1248	1272
1	4	7	6	1165	1738
1	4	7	7	1120	1930
1	4	7	8	489	1720
1	4	7	9	401	1208
1	4	7	10	1194	1839
1	4	8	1	528	820
1	4	8	2	1181	735
1	4	8	3	1263	1234
1	4	8	4	759	1247
1	4	8	5	1251	1269
1	4	8	6	1165	1717
1	4	8	7	1126	1919
1	4	8	8	499	1656
1	4	8	9	406	1150
1	4	8	10	1192	1845
1	4	9	1	518	823
1	4	9	2	1189	736
1	4	9	3	1264	1235
1	4	9	4	765	1240
1	4	9	5	1251	1272
1	4	9	6	1174	1726
1	4	9	7	1129	1921
1	4	9	8	489	1662
1	4	9	9	406	1147
1	4	9	10	1197	1836
1	4	10	1	515	821
1	4	10	2	1145	738
1	4	10	3	1304	1234
1	4	10	4	760	1239
1	4	10	5	1280	1288
1	4	10	6	1149	1723
1	4	10	7	1107	1919
1	4	10	8	492	1656
1	4	10	9	404	1147
1	4	10	10	1174	1839
1	4	11	1	518	820
1	4	11	2	1118	743
1	4	11	3	1206	1235
1	4	11	4	760	1240
1	4	11	5	1194	1288
1	4	11	6	1126	1734
1	4	11	7	1099	1921
1	4	11	8	489	1654
1	4	11	9	401	1144
1	4	11	10	1157	1839
1	4	12	1	534	823
1	4	12	2	1202	731
1	4	12	3	1280	1237
1	4	12	4	780	1240
1	4	12	5	1272	1275
1	4	12	6	1186	1725
1	4	12	7	1142	1917
1	4	12	8	510	1662
1	4	12	9	420	1144
1	4	12	10	1211	1840
1	4	13	1	542	816
1	4	13	2	1205	736
1	4	13	3	1287	1237
1	4	13	4	763	1240
1	4	13	5	1277	1275
1	4	13	6	1174	1728
1	4	13	7	1131	1921
1	4	13	8	511	1659
1	4	13	9	407	1152
1	4	13	10	1208	1842
1	4	14	1	528	823
1	4	14	2	1200	738
1	4	14	3	1267	1242
1	4	14	4	794	1237
1	4	14	5	1253	1271
1	4	14	6	1187	1720
1	4	14	7	1144	1921
1	4	14	8	499	1656
1	4	14	9	436	1136
1	4	14	10	1202	1845
1	4	15	1	539	821
1	4	15	2	1213	733
1	4	15	3	1272	1239
1	4	15	4	784	1239
1	4	15	5	1261	1277
1	4	15	6	1190	1730
1	4	15	7	1147	1922
1	4	15	8	513	1654
1	4	15	9	423	1147
1	4	15	10	1219	1840
1	4	16	1	518	821
1	4	16	2	1160	738
1	4	16	3	1237	1239
1	4	16	4	760	1242
1	4	16	5	1224	1271
1	4	16	6	1149	1717
1	4	16	7	1117	1919
1	4	16	8	491	1654
1	4	16	9	402	1149
1	4	16	10	1171	1839
1	4	17	1	516	820
1	4	17	2	1145	738
1	4	17	3	1208	1239
1	4	17	4	765	1243
1	4	17	5	1197	1277
1	4	17	6	1139	1714
1	4	17	7	1118	1921
1	4	17	8	492	1659
1	4	17	9	404	1152
1	4	17	10	1149	1836
1	4	18	1	511	818
1	4	18	2	1182	733
1	4	18	3	1261	1239
1	4	18	4	759	1240
1	4	18	5	1243	1271
1	4	18	6	1162	1715
1	4	18	7	1121	1916
1	4	18	8	491	1661
1	4	18	9	398	1142
1	4	18	10	1187	1832
1	5	1	1	436	828
1	5	1	2	1174	739
1	5	1	3	1240	1234
1	5	1	4	714	1251
1	5	1	5	1229	1285
1	5	1	6	1157	1728
1	5	1	7	1104	1927
1	5	1	8	422	1673
1	5	1	9	316	1150
1	5	1	10	1187	1844
1	5	2	1	309	831
1	5	2	2	1139	739
1	5	2	3	1221	1232
1	5	2	4	609	1248
1	5	2	5	1219	1301
1	5	2	6	1126	1733
1	5	2	7	1064	1925
1	5	2	8	296	1675
1	5	2	9	189	1155
1	5	2	10	1153	1844
1	5	4	1	537	847
1	5	4	2	1187	736
1	5	4	3	1259	1229
1	5	4	4	771	1261
1	5	4	5	1253	1303
1	5	4	6	1168	1725
1	5	4	7	1117	1925
1	5	4	8	520	1691
1	5	4	9	433	1171
1	5	4	10	1197	1837
1	5	5	1	539	873
1	5	5	2	1187	741
1	5	5	3	1261	1232
1	5	5	4	786	1271
1	5	5	5	1248	1311
1	5	5	6	1171	1725
1	5	5	7	1117	1930
1	5	5	8	534	1725
1	5	5	9	438	1211
1	5	5	10	1195	1840
1	5	6	1	542	897
1	5	6	2	1182	743
1	5	6	3	1248	1227
1	5	6	4	776	1283
1	5	6	5	1242	1306
1	5	6	6	1165	1741
1	5	6	7	1115	1934
1	5	6	8	529	1744
1	5	6	9	441	1239
1	5	6	10	1192	1845
1	5	7	1	505	879
1	5	7	2	1182	739
1	5	7	3	1264	1234
1	5	7	4	759	1282
1	5	7	5	1255	1324
1	5	7	6	1166	1734
1	5	7	7	1107	1934
1	5	7	8	492	1726
1	5	7	9	399	1218
1	5	7	10	1194	1844
1	5	8	1	518	818
1	5	8	2	1192	743
1	5	8	3	1269	1234
1	5	8	4	755	1243
1	5	8	5	1261	1316
1	5	8	6	1165	1728
1	5	8	7	1123	1919
1	5	8	8	500	1662
1	5	8	9	404	1152
1	5	8	10	1198	1847
1	5	9	1	515	823
1	5	9	2	1192	735
1	5	9	3	1266	1229
1	5	9	4	760	1237
1	5	9	5	1255	1309
1	5	9	6	1174	1728
1	5	9	7	1120	1924
1	5	9	8	495	1669
1	5	9	9	401	1142
1	5	9	10	1198	1836
1	5	10	1	511	818
1	5	10	2	1147	735
1	5	10	3	1296	1227
1	5	10	4	760	1235
1	5	10	5	1285	1319
1	5	10	6	1145	1728
1	5	10	7	1101	1924
1	5	10	8	495	1665
1	5	10	9	399	1144
1	5	10	10	1171	1840
1	5	11	1	511	818
1	5	11	2	1118	739
1	5	11	3	1197	1229
1	5	11	4	762	1239
1	5	11	5	1192	1308
1	5	11	6	1128	1739
1	5	11	7	1099	1924
1	5	11	8	495	1669
1	5	11	9	398	1141
1	5	11	10	1157	1840
1	5	12	1	528	820
1	5	12	2	1203	735
1	5	12	3	1283	1229
1	5	12	4	770	1240
1	5	12	5	1274	1303
1	5	12	6	1184	1728
1	5	12	7	1134	1917
1	5	12	8	520	1673
1	5	12	9	417	1142
1	5	12	10	1210	1836
1	5	13	1	537	813
1	5	13	2	1206	733
1	5	13	3	1285	1232
1	5	13	4	762	1240
1	5	13	5	1274	1306
1	5	13	6	1171	1726
1	5	13	7	1121	1921
1	5	13	8	513	1664
1	5	13	9	406	1142
1	5	13	10	1206	1836
1	5	14	1	518	820
1	5	14	2	1203	738
1	5	14	3	1263	1231
1	5	14	4	792	1237
1	5	14	5	1256	1309
1	5	14	6	1186	1730
1	5	14	7	1137	1919
1	5	14	8	497	1662
1	5	14	9	444	1126
1	5	14	10	1203	1836
1	5	15	1	531	818
1	5	15	2	1211	736
1	5	15	3	1272	1234
1	5	15	4	780	1243
1	5	15	5	1267	1300
1	5	15	6	1192	1734
1	5	15	7	1142	1922
1	5	15	8	515	1662
1	5	15	9	420	1142
1	5	15	10	1218	1839
1	5	16	1	508	818
1	5	16	2	1165	736
1	5	16	3	1235	1227
1	5	16	4	768	1239
1	5	16	5	1222	1295
1	5	16	6	1147	1728
1	5	16	7	1113	1921
1	5	16	8	492	1669
1	5	16	9	399	1149
1	5	16	10	1171	1836
1	5	17	1	507	818
1	5	17	2	1150	738
1	5	17	3	1205	1231
1	5	17	4	768	1245
1	5	17	5	1200	1308
1	5	17	6	1137	1717
1	5	17	7	1104	1919
1	5	17	8	492	1664
1	5	17	9	396	1144
1	5	17	10	1150	1836
1	5	18	1	505	818
1	5	18	2	1181	728
1	5	18	3	1256	1224
1	5	18	4	757	1235
1	5	18	5	1247	1308
1	5	18	6	1163	1730
1	5	18	7	1109	1916
1	5	18	8	487	1662
1	5	18	9	396	1139
1	5	18	10	1187	1826
1	6	1	1	433	821
1	6	1	2	1178	723
1	6	1	3	1269	1237
1	6	1	4	678	1261
1	6	1	5	1243	1277
1	6	1	6	1163	1728
1	6	1	7	1104	1929
1	6	1	8	430	1680
1	6	1	9	312	1160
1	6	1	10	1186	1869
1	6	2	1	312	821
1	6	2	2	1141	720
1	6	2	3	1232	1231
1	6	2	4	589	1274
1	6	2	5	1218	1301
1	6	2	6	1129	1736
1	6	2	7	1064	1934
1	6	2	8	300	1685
1	6	2	9	187	1166
1	6	2	10	1147	1884
1	6	4	1	540	837
1	6	4	2	1189	723
1	6	4	3	1274	1229
1	6	4	4	759	1266
1	6	4	5	1247	1277
1	6	4	6	1174	1730
1	6	4	7	1125	1929
1	6	4	8	532	1702
1	6	4	9	425	1178
1	6	4	10	1182	1892
1	6	5	1	540	863
1	6	5	2	1189	722
1	6	5	3	1266	1232
1	6	5	4	743	1317
1	6	5	5	1253	1301
1	6	5	6	1179	1726
1	6	5	7	1123	1935
1	6	5	8	540	1728
1	6	5	9	433	1205
1	6	5	10	1186	1892
1	6	6	1	544	889
1	6	6	2	1184	730
1	6	6	3	1269	1232
1	6	6	4	735	1338
1	6	6	5	1247	1303
1	6	6	6	1170	1730
1	6	6	7	1126	1934
1	6	6	8	542	1762
1	6	6	9	441	1242
1	6	6	10	1186	1887
1	6	7	1	508	873
1	6	7	2	1186	725
1	6	7	3	1272	1235
1	6	7	4	735	1296
1	6	7	5	1253	1301
1	6	7	6	1174	1731
1	6	7	7	1120	1938
1	6	7	8	503	1733
1	6	7	9	394	1221
1	6	7	10	1186	1900
1	6	8	1	524	813
1	6	8	2	1186	707
1	6	8	3	1282	1237
1	6	8	4	727	1274
1	6	8	5	1256	1301
1	6	8	6	1186	1730
1	6	8	7	1131	1927
1	6	8	8	520	1677
1	6	8	9	402	1153
1	6	8	10	1194	1887
1	6	9	1	518	815
1	6	9	2	1195	719
1	6	9	3	1279	1234
1	6	9	4	736	1283
1	6	9	5	1255	1300
1	6	9	6	1181	1723
1	6	9	7	1125	1927
1	6	9	8	511	1680
1	6	9	9	406	1157
1	6	9	10	1190	1887
1	6	10	1	511	810
1	6	10	2	1150	715
1	6	10	3	1303	1232
1	6	10	4	744	1255
1	6	10	5	1279	1296
1	6	10	6	1152	1734
1	6	10	7	1102	1927
1	6	10	8	505	1677
1	6	10	9	398	1155
1	6	10	10	1166	1881
1	6	11	1	520	812
1	6	11	2	1117	749
1	6	11	3	1216	1232
1	6	11	4	736	1258
1	6	11	5	1197	1298
1	6	11	6	1133	1728
1	6	11	7	1097	1927
1	6	11	8	507	1673
1	6	11	9	398	1155
1	6	11	10	1147	1887
1	6	12	1	532	808
1	6	12	2	1202	715
1	6	12	3	1296	1231
1	6	12	4	749	1258
1	6	12	5	1277	1300
1	6	12	6	1190	1730
1	6	12	7	1137	1922
1	6	12	8	524	1678
1	6	12	9	410	1153
1	6	12	10	1203	1887
1	6	13	1	540	807
1	6	13	2	1208	727
1	6	13	3	1296	1232
1	6	13	4	743	1250
1	6	13	5	1274	1295
1	6	13	6	1184	1720
1	6	13	7	1125	1927
1	6	13	8	528	1675
1	6	13	9	406	1160
1	6	13	10	1186	1898
1	6	14	1	521	813
1	6	14	2	1203	706
1	6	14	3	1277	1227
1	6	14	4	770	1261
1	6	14	5	1256	1298
1	6	14	6	1192	1717
1	6	14	7	1153	1924
1	6	14	8	510	1672
1	6	14	9	441	1142
1	6	14	10	1200	1882
1	6	15	1	536	808
1	6	15	2	1213	717
1	6	15	3	1292	1231
1	6	15	4	767	1250
1	6	15	5	1275	1303
1	6	15	6	1200	1730
1	6	15	7	1166	1924
1	6	15	8	531	1677
1	6	15	9	418	1160
1	6	15	10	1214	1885
1	6	16	1	513	815
1	6	16	2	1163	725
1	6	16	3	1245	1229
1	6	16	4	731	1255
1	6	16	5	1227	1295
1	6	16	6	1153	1731
1	6	16	7	1136	1921
1	6	16	8	503	1680
1	6	16	9	398	1155
1	6	16	10	1166	1879
1	6	17	1	515	810
1	6	17	2	1145	733
1	6	17	3	1227	1231
1	6	17	4	720	1280
1	6	17	5	1200	1309
1	6	17	6	1152	1694
1	6	17	7	1110	1924
1	6	17	8	502	1675
1	6	17	9	394	1157
1	6	17	10	1165	1884
1	6	18	1	510	810
1	6	18	2	1182	719
1	6	18	3	1267	1227
1	6	18	4	723	1272
1	6	18	5	1250	1295
1	6	18	6	1165	1728
1	6	18	7	1160	1909
1	6	18	8	497	1672
1	6	18	9	394	1147
1	6	18	10	1192	1856
1	7	1	1	431	816
1	7	1	2	1176	736
1	7	1	3	1271	1243
1	7	1	4	709	1258
1	7	1	5	1243	1275
1	7	1	6	1168	1710
1	7	1	7	1104	1922
1	7	1	8	423	1677
1	7	1	9	314	1155
1	7	1	10	1182	1866
1	7	2	1	306	816
1	7	2	2	1139	739
1	7	2	3	1234	1239
1	7	2	4	597	1248
1	7	2	5	1221	1300
1	7	2	6	1142	1702
1	7	2	7	1064	1924
1	7	2	8	303	1680
1	7	2	9	192	1158
1	7	2	10	1157	1855
1	7	4	1	534	834
1	7	4	2	1190	736
1	7	4	3	1264	1227
1	7	4	4	781	1259
1	7	4	5	1248	1280
1	7	4	6	1170	1731
1	7	4	7	1117	1922
1	7	4	8	526	1693
1	7	4	9	430	1176
1	7	4	10	1195	1853
1	7	5	1	537	861
1	7	5	2	1186	739
1	7	5	3	1269	1232
1	7	5	4	781	1277
1	7	5	5	1245	1285
1	7	5	6	1173	1725
1	7	5	7	1118	1927
1	7	5	8	529	1714
1	7	5	9	436	1214
1	7	5	10	1194	1864
1	7	6	1	540	884
1	7	6	2	1184	739
1	7	6	3	1259	1231
1	7	6	4	776	1283
1	7	6	5	1247	1285
1	7	6	6	1168	1731
1	7	6	7	1113	1930
1	7	6	8	528	1736
1	7	6	9	442	1237
1	7	6	10	1190	1861
1	7	7	1	502	866
1	7	7	2	1186	738
1	7	7	3	1274	1239
1	7	7	4	760	1275
1	7	7	5	1250	1288
1	7	7	6	1174	1731
1	7	7	7	1109	1927
1	7	7	8	487	1720
1	7	7	9	399	1222
1	7	7	10	1190	1873
1	7	8	1	520	810
1	7	8	2	1189	735
1	7	8	3	1274	1232
1	7	8	4	757	1248
1	7	8	5	1253	1280
1	7	8	6	1174	1712
1	7	8	7	1110	1914
1	7	8	8	503	1664
1	7	8	9	402	1153
1	7	8	10	1195	1860
1	7	9	1	511	810
1	7	9	2	1192	736
1	7	9	3	1271	1231
1	7	9	4	755	1242
1	7	9	5	1255	1282
1	7	9	6	1182	1714
1	7	9	7	1115	1919
1	7	9	8	500	1672
1	7	9	9	406	1153
1	7	9	10	1195	1868
1	7	10	1	507	807
1	7	10	2	1145	735
1	7	10	3	1296	1227
1	7	10	4	767	1242
1	7	10	5	1275	1275
1	7	10	6	1153	1709
1	7	10	7	1094	1917
1	7	10	8	495	1662
1	7	10	9	402	1150
1	7	10	10	1168	1866
1	7	11	1	510	805
1	7	11	2	1115	738
1	7	11	3	1198	1224
1	7	11	4	762	1237
1	7	11	5	1187	1274
1	7	11	6	1134	1714
1	7	11	7	1088	1916
1	7	11	8	499	1664
1	7	11	9	402	1153
1	7	11	10	1155	1863
1	7	12	1	529	804
1	7	12	2	1203	731
1	7	12	3	1290	1231
1	7	12	4	778	1245
1	7	12	5	1271	1277
1	7	12	6	1190	1715
1	7	12	7	1121	1913
1	7	12	8	518	1670
1	7	12	9	422	1150
1	7	12	10	1208	1863
1	7	13	1	532	800
1	7	13	2	1210	736
1	7	13	3	1288	1232
1	7	13	4	765	1242
1	7	13	5	1269	1285
1	7	13	6	1182	1715
1	7	13	7	1113	1917
1	7	13	8	515	1661
1	7	13	9	409	1150
1	7	13	10	1206	1852
1	7	14	1	516	808
1	7	14	2	1200	736
1	7	14	3	1275	1235
1	7	14	4	792	1237
1	7	14	5	1250	1287
1	7	14	6	1187	1714
1	7	14	7	1128	1914
1	7	14	8	502	1664
1	7	14	9	446	1134
1	7	14	10	1202	1869
1	7	15	1	529	805
1	7	15	2	1211	736
1	7	15	3	1280	1232
1	7	15	4	780	1239
1	7	15	5	1267	1295
1	7	15	6	1197	1715
1	7	15	7	1126	1917
1	7	15	8	516	1664
1	7	15	9	422	1157
1	7	15	10	1214	1866
1	7	16	1	508	807
1	7	16	2	1165	733
1	7	16	3	1248	1235
1	7	16	4	759	1239
1	7	16	5	1226	1290
1	7	16	6	1155	1714
1	7	16	7	1096	1916
1	7	16	8	495	1665
1	7	16	9	401	1150
1	7	16	10	1171	1861
1	7	17	1	505	804
1	7	17	2	1147	738
1	7	17	3	1211	1231
1	7	17	4	749	1240
1	7	17	5	1198	1298
1	7	17	6	1141	1701
1	7	17	7	1101	1919
1	7	17	8	492	1667
1	7	17	9	402	1150
1	7	17	10	1141	1895
1	7	18	1	503	804
1	7	18	2	1182	730
1	7	18	3	1258	1227
1	7	18	4	749	1242
1	7	18	5	1245	1285
1	7	18	6	1166	1712
1	7	18	7	1099	1913
1	7	18	8	491	1662
1	7	18	9	398	1155
1	7	18	10	1186	1861
1	8	1	1	433	824
1	8	1	2	1178	746
1	8	1	3	1255	1237
1	8	1	4	678	1251
1	8	1	5	1240	1283
1	8	1	6	1162	1743
1	8	1	7	1107	1925
1	8	1	8	423	1682
1	8	1	9	317	1162
1	8	1	10	1186	1847
1	8	2	1	311	828
1	8	2	2	1142	746
1	8	2	3	1227	1239
1	8	2	4	593	1259
1	8	2	5	1218	1280
1	8	2	6	1125	1743
1	8	2	7	1072	1925
1	8	2	8	288	1670
1	8	2	9	195	1166
1	8	2	10	1153	1842
1	8	4	1	539	839
1	8	4	2	1189	735
1	8	4	3	1263	1231
1	8	4	4	780	1266
1	8	4	5	1250	1275
1	8	4	6	1173	1741
1	8	4	7	1129	1922
1	8	4	8	542	1720
1	8	4	9	433	1179
1	8	4	10	1197	1834
1	8	5	1	540	863
1	8	5	2	1189	746
1	8	5	3	1258	1231
1	8	5	4	776	1288
1	8	5	5	1243	1280
1	8	5	6	1171	1743
1	8	5	7	1126	1930
1	8	5	8	529	1723
1	8	5	9	441	1214
1	8	5	10	1195	1840
1	8	6	1	542	892
1	8	6	2	1186	746
1	8	6	3	1251	1232
1	8	6	4	788	1292
1	8	6	5	1242	1288
1	8	6	6	1166	1747
1	8	6	7	1121	1932
1	8	6	8	534	1755
1	8	6	9	441	1247
1	8	6	10	1194	1840
1	8	7	1	502	874
1	8	7	2	1186	741
1	8	7	3	1263	1235
1	8	7	4	739	1279
1	8	7	5	1245	1275
1	8	7	6	1170	1744
1	8	7	7	1117	1932
1	8	7	8	495	1733
1	8	7	9	401	1219
1	8	7	10	1194	1844
1	8	8	1	521	816
1	8	8	2	1200	741
1	8	8	3	1269	1234
1	8	8	4	746	1261
1	8	8	5	1258	1287
1	8	8	6	1171	1744
1	8	8	7	1129	1921
1	8	8	8	507	1670
1	8	8	9	402	1155
1	8	8	10	1200	1844
1	8	9	1	515	813
1	8	9	2	1194	739
1	8	9	3	1264	1232
1	8	9	4	746	1253
1	8	9	5	1248	1271
1	8	9	6	1176	1736
1	8	9	7	1125	1921
1	8	9	8	499	1672
1	8	9	9	409	1157
1	8	9	10	1198	1836
1	8	10	1	515	812
1	8	10	2	1147	738
1	8	10	3	1293	1231
1	8	10	4	759	1259
1	8	10	5	1279	1287
1	8	10	6	1144	1739
1	8	10	7	1109	1922
1	8	10	8	492	1669
1	8	10	9	404	1153
1	8	10	10	1173	1839
1	8	11	1	511	812
1	8	11	2	1118	743
1	8	11	3	1206	1235
1	8	11	4	743	1247
1	8	11	5	1190	1275
1	8	11	6	1128	1736
1	8	11	7	1099	1922
1	8	11	8	495	1669
1	8	11	9	402	1152
1	8	11	10	1157	1844
1	8	12	1	528	815
1	8	12	2	1205	736
1	8	12	3	1285	1232
1	8	12	4	760	1247
1	8	12	5	1267	1277
1	8	12	6	1187	1743
1	8	12	7	1147	1917
1	8	12	8	520	1670
1	8	12	9	420	1155
1	8	12	10	1211	1845
1	8	13	1	537	808
1	8	13	2	1210	736
1	8	13	3	1285	1231
1	8	13	4	755	1255
1	8	13	5	1271	1277
1	8	13	6	1179	1744
1	8	13	7	1129	1921
1	8	13	8	523	1672
1	8	13	9	410	1155
1	8	13	10	1208	1840
1	8	14	1	518	816
1	8	14	2	1203	739
1	8	14	3	1269	1234
1	8	14	4	794	1245
1	8	14	5	1253	1282
1	8	14	6	1187	1730
1	8	14	7	1149	1921
1	8	14	8	502	1673
1	8	14	9	438	1141
1	8	14	10	1205	1836
1	8	15	1	532	815
1	8	15	2	1213	738
1	8	15	3	1275	1234
1	8	15	4	770	1255
1	8	15	5	1261	1290
1	8	15	6	1195	1739
1	8	15	7	1153	1922
1	8	15	8	515	1665
1	8	15	9	428	1157
1	8	15	10	1219	1837
1	8	16	1	510	813
1	8	16	2	1165	739
1	8	16	3	1242	1235
1	8	16	4	749	1247
1	8	16	5	1226	1274
1	8	16	6	1149	1739
1	8	16	7	1117	1921
1	8	16	8	492	1667
1	8	16	9	401	1157
1	8	16	10	1173	1842
1	8	17	1	511	813
1	8	17	2	1152	739
1	8	17	3	1211	1232
1	8	17	4	743	1245
1	8	17	5	1197	1280
1	8	17	6	1141	1725
1	8	17	7	1120	1919
1	8	17	8	495	1669
1	8	17	9	402	1153
1	8	17	10	1152	1845
1	8	18	1	507	807
1	8	18	2	1186	731
1	8	18	3	1255	1226
1	8	18	4	728	1251
1	8	18	5	1240	1271
1	8	18	6	1165	1734
1	8	18	7	1121	1914
1	8	18	8	489	1665
1	8	18	9	399	1150
1	8	18	10	1190	1834
1	9	1	1	431	818
1	9	1	2	1181	731
1	9	1	3	1170	1231
1	9	1	4	738	1250
1	9	1	5	1235	1282
1	9	1	6	1160	1739
1	9	1	7	1107	1927
1	9	1	8	401	1686
1	9	1	9	317	1158
1	9	1	10	1186	1850
1	9	2	1	306	816
1	9	2	2	1145	744
1	9	2	3	1152	1237
1	9	2	4	605	1258
1	9	2	5	1216	1282
1	9	2	6	1128	1744
1	9	2	7	1080	1930
1	9	2	8	274	1691
1	9	2	9	190	1162
1	9	2	10	1153	1852
1	9	4	1	532	832
1	9	4	2	1189	739
1	9	4	3	1259	1231
1	9	4	4	776	1264
1	9	4	5	1240	1275
1	9	4	6	1171	1736
1	9	4	7	1123	1925
1	9	4	8	520	1694
1	9	4	9	433	1176
1	9	4	10	1198	1844
1	9	5	1	536	866
1	9	5	2	1187	743
1	9	5	3	1256	1232
1	9	5	4	775	1283
1	9	5	5	1247	1287
1	9	5	6	1170	1736
1	9	5	7	1126	1930
1	9	5	8	528	1720
1	9	5	9	438	1213
1	9	5	10	1195	1850
1	9	6	1	537	887
1	9	6	2	1187	739
1	9	6	3	1248	1231
1	9	6	4	767	1300
1	9	6	5	1240	1272
1	9	6	6	1168	1749
1	9	6	7	1125	1935
1	9	6	8	529	1747
1	9	6	9	441	1240
1	9	6	10	1192	1845
1	9	7	1	502	871
1	9	7	2	1186	743
1	9	7	3	1259	1235
1	9	7	4	749	1295
1	9	7	5	1248	1279
1	9	7	6	1168	1741
1	9	7	7	1133	1932
1	9	7	8	494	1730
1	9	7	9	404	1214
1	9	7	10	1195	1853
1	9	8	1	515	812
1	9	8	2	1182	741
1	9	8	3	1269	1232
1	9	8	4	731	1258
1	9	8	5	1258	1279
1	9	8	6	1171	1736
1	9	8	7	1137	1922
1	9	8	8	505	1670
1	9	8	9	404	1155
1	9	8	10	1198	1847
1	9	9	1	510	813
1	9	9	2	1194	735
1	9	9	3	1263	1232
1	9	9	4	751	1261
1	9	9	5	1250	1269
1	9	9	6	1174	1741
1	9	9	7	1125	1922
1	9	9	8	497	1672
1	9	9	9	406	1152
1	9	9	10	1200	1844
1	9	10	1	505	808
1	9	10	2	1149	739
1	9	10	3	1292	1229
1	9	10	4	735	1255
1	9	10	5	1274	1272
1	9	10	6	1145	1733
1	9	10	7	1105	1925
1	9	10	8	499	1670
1	9	10	9	406	1149
1	9	10	10	1174	1842
1	9	11	1	507	810
1	9	11	2	1120	736
1	9	11	3	1206	1231
1	9	11	4	731	1261
1	9	11	5	1190	1274
1	9	11	6	1126	1739
1	9	11	7	1101	1924
1	9	11	8	500	1670
1	9	11	9	404	1152
1	9	11	10	1158	1847
1	9	12	1	523	810
1	9	12	2	1206	735
1	9	12	3	1287	1239
1	9	12	4	738	1266
1	9	12	5	1274	1285
1	9	12	6	1182	1733
1	9	12	7	1139	1919
1	9	12	8	518	1675
1	9	12	9	423	1145
1	9	12	10	1211	1840
1	9	13	1	532	802
1	9	13	2	1213	739
1	9	13	3	1287	1234
1	9	13	4	738	1259
1	9	13	5	1271	1272
1	9	13	6	1178	1733
1	9	13	7	1128	1924
1	9	13	8	521	1673
1	9	13	9	414	1145
1	9	13	10	1210	1842
1	9	14	1	516	813
1	9	14	2	1206	739
1	9	14	3	1269	1231
1	9	14	4	763	1251
1	9	14	5	1256	1263
1	9	14	6	1187	1734
1	9	14	7	1145	1921
1	9	14	8	507	1673
1	9	14	9	438	1141
1	9	14	10	1205	1858
1	9	15	1	529	807
1	9	15	2	1216	741
1	9	15	3	1275	1234
1	9	15	4	741	1255
1	9	15	5	1264	1266
1	9	15	6	1192	1734
1	9	15	7	1160	1922
1	9	15	8	516	1675
1	9	15	9	425	1150
1	9	15	10	1219	1845
1	9	16	1	510	808
1	9	16	2	1166	735
1	9	16	3	1240	1234
1	9	16	4	715	1258
1	9	16	5	1231	1267
1	9	16	6	1147	1734
1	9	16	7	1109	1925
1	9	16	8	499	1677
1	9	16	9	401	1152
1	9	16	10	1173	1847
1	9	17	1	503	812
1	9	17	2	1152	736
1	9	17	3	1206	1232
1	9	17	4	738	1259
1	9	17	5	1198	1272
1	9	17	6	1142	1718
1	9	17	7	1105	1922
1	9	17	8	499	1677
1	9	17	9	404	1153
1	9	17	10	1152	1832
1	9	18	1	502	807
1	9	18	2	1186	723
1	9	18	3	1259	1229
1	9	18	4	733	1250
1	9	18	5	1245	1266
1	9	18	6	1163	1730
1	9	18	7	1123	1916
1	9	18	8	494	1670
1	9	18	9	398	1147
1	9	18	10	1189	1836
1	10	1	1	431	826
1	10	1	2	1181	738
1	10	1	3	1259	1239
1	10	1	4	702	1251
1	10	1	5	1239	1274
1	10	1	6	1160	1726
1	10	1	7	1101	1925
1	10	1	8	422	1675
1	10	1	9	317	1158
1	10	1	10	1186	1864
1	10	2	1	308	829
1	10	2	2	1144	733
1	10	2	3	1232	1235
1	10	2	4	598	1256
1	10	2	5	1211	1283
1	10	2	6	1123	1733
1	10	2	7	1059	1927
1	10	2	8	295	1673
1	10	2	9	189	1160
1	10	2	10	1152	1863
1	10	4	1	531	841
1	10	4	2	1190	728
1	10	4	3	1269	1234
1	10	4	4	770	1261
1	10	4	5	1245	1274
1	10	4	6	1170	1725
1	10	4	7	1117	1925
1	10	4	8	523	1696
1	10	4	9	433	1179
1	10	4	10	1195	1848
1	10	5	1	537	865
1	10	5	2	1190	725
1	10	5	3	1267	1232
1	10	5	4	775	1274
1	10	5	5	1248	1271
1	10	5	6	1171	1734
1	10	5	7	1121	1929
1	10	5	8	529	1723
1	10	5	9	438	1213
1	10	5	10	1194	1844
1	10	6	1	537	892
1	10	6	2	1189	727
1	10	6	3	1258	1235
1	10	6	4	775	1290
1	10	6	5	1243	1287
1	10	6	6	1166	1731
1	10	6	7	1115	1930
1	10	6	8	532	1743
1	10	6	9	441	1243
1	10	6	10	1192	1847
1	10	7	1	500	877
1	10	7	2	1189	735
1	10	7	3	1274	1239
1	10	7	4	752	1275
1	10	7	5	1251	1275
1	10	7	6	1168	1738
1	10	7	7	1110	1930
1	10	7	8	494	1726
1	10	7	9	401	1221
1	10	7	10	1194	1850
1	10	8	1	520	815
1	10	8	2	1206	720
1	10	8	3	1285	1232
1	10	8	4	755	1248
1	10	8	5	1269	1282
1	10	8	6	1174	1723
1	10	8	7	1118	1921
1	10	8	8	505	1664
1	10	8	9	406	1157
1	10	8	10	1200	1847
1	10	9	1	511	813
1	10	9	2	1197	723
1	10	9	3	1274	1232
1	10	9	4	763	1247
1	10	9	5	1256	1280
1	10	9	6	1174	1725
1	10	9	7	1118	1922
1	10	9	8	497	1670
1	10	9	9	407	1157
1	10	9	10	1198	1840
1	10	10	1	507	813
1	10	10	2	1149	719
1	10	10	3	1298	1227
1	10	10	4	754	1242
1	10	10	5	1279	1298
1	10	10	6	1145	1728
1	10	10	7	1097	1922
1	10	10	8	492	1665
1	10	10	9	402	1155
1	10	10	10	1171	1840
1	10	11	1	508	813
1	10	11	2	1120	735
1	10	11	3	1214	1235
1	10	11	4	757	1245
1	10	11	5	1190	1282
1	10	11	6	1128	1728
1	10	11	7	1101	1924
1	10	11	8	494	1665
1	10	11	9	404	1153
1	10	11	10	1157	1856
1	10	12	1	526	813
1	10	12	2	1205	723
1	10	12	3	1295	1232
1	10	12	4	781	1243
1	10	12	5	1274	1274
1	10	12	6	1184	1722
1	10	12	7	1136	1917
1	10	12	8	515	1670
1	10	12	9	420	1152
1	10	12	10	1211	1839
1	10	13	1	534	812
1	10	13	2	1213	723
1	10	13	3	1293	1231
1	10	13	4	757	1239
1	10	13	5	1264	1274
1	10	13	6	1176	1722
1	10	13	7	1117	1922
1	10	13	8	520	1667
1	10	13	9	407	1152
1	10	13	10	1206	1852
1	10	14	1	516	818
1	10	14	2	1203	728
1	10	14	3	1271	1232
1	10	14	4	788	1242
1	10	14	5	1253	1282
1	10	14	6	1189	1723
1	10	14	7	1141	1919
1	10	14	8	499	1662
1	10	14	9	436	1145
1	10	14	10	1202	1861
1	10	15	1	531	818
1	10	15	2	1214	730
1	10	15	3	1277	1234
1	10	15	4	781	1245
1	10	15	5	1259	1266
1	10	15	6	1194	1731
1	10	15	7	1139	1924
1	10	15	8	518	1665
1	10	15	9	423	1155
1	10	15	10	1219	1845
1	10	16	1	508	813
1	10	16	2	1165	727
1	10	16	3	1243	1231
1	10	16	4	752	1243
1	10	16	5	1221	1266
1	10	16	6	1150	1720
1	10	16	7	1107	1922
1	10	16	8	492	1662
1	10	16	9	402	1153
1	10	16	10	1173	1847
1	10	17	1	507	815
1	10	17	2	1150	723
1	10	17	3	1214	1231
1	10	17	4	751	1242
1	10	17	5	1194	1275
1	10	17	6	1150	1693
1	10	17	7	1102	1919
1	10	17	8	492	1670
1	10	17	9	401	1157
1	10	17	10	1150	1861
1	10	18	1	500	813
1	10	18	2	1186	725
1	10	18	3	1258	1226
1	10	18	4	751	1239
1	10	18	5	1242	1269
1	10	18	6	1168	1717
1	10	18	7	1107	1916
1	10	18	8	491	1661
1	10	18	9	398	1149
1	10	18	10	1187	1847
1	11	1	1	439	828
1	11	1	2	1171	739
1	11	1	3	1251	1235
1	11	1	4	699	1255
1	11	1	5	1239	1267
1	11	1	6	1162	1728
1	11	1	7	1101	1930
1	11	1	8	436	1688
1	11	1	9	308	1117
1	11	1	10	1187	1853
1	11	2	1	316	834
1	11	2	2	1139	739
1	11	2	3	1218	1237
1	11	2	4	603	1258
1	11	2	5	1211	1274
1	11	2	6	1121	1730
1	11	2	7	1057	1929
1	11	2	8	309	1688
1	11	2	9	179	1121
1	11	2	10	1155	1852
1	11	4	1	542	847
1	11	4	2	1186	733
1	11	4	3	1259	1234
1	11	4	4	775	1263
1	11	4	5	1248	1261
1	11	4	6	1171	1725
1	11	4	7	1112	1924
1	11	4	8	537	1706
1	11	4	9	418	1133
1	11	4	10	1197	1853
1	11	5	1	547	vk
1	11	5	2	1186	741
1	11	5	3	1258	1234
1	11	5	4	771	1275
1	11	5	5	1243	1274
1	11	5	6	1171	1722
1	11	5	7	1120	1934
1	11	5	8	534	1723
1	11	5	9	425	1152
1	11	5	10	1195	1855
1	11	6	1	544	903
1	11	6	2	1182	739
1	11	6	3	1250	1232
1	11	6	4	747	1300
1	11	6	5	1239	1267
1	11	6	6	1170	1725
1	11	6	7	1115	1932
1	11	6	8	539	1755
1	11	6	9	425	1197
1	11	6	10	1192	1860
1	11	7	1	510	884
1	11	7	2	1186	739
1	11	7	3	1256	1237
1	11	7	4	728	1287
1	11	7	5	1247	1277
1	11	7	6	1168	1733
1	11	7	7	1113	1932
1	11	7	8	500	1731
1	11	7	9	402	1214
1	11	7	10	1197	1860
1	11	8	1	526	820
1	11	8	2	1181	736
1	11	8	3	1272	1234
1	11	8	4	741	1263
1	11	8	5	1253	1271
1	11	8	6	1166	1725
1	11	8	7	1118	1919
1	11	8	8	515	1673
1	11	8	9	407	1147
1	11	8	10	1194	1853
1	11	9	1	518	824
1	11	9	2	1190	735
1	11	9	3	1261	1231
1	11	9	4	744	1250
1	11	9	5	1251	1269
1	11	9	6	1173	1733
1	11	9	7	1117	1921
1	11	9	8	507	1682
1	11	9	9	410	1144
1	11	9	10	1200	1853
1	11	10	1	516	821
1	11	10	2	1144	735
1	11	10	3	1295	1234
1	11	10	4	736	1253
1	11	10	5	1282	1280
1	11	10	6	1142	1720
1	11	10	7	1104	1922
1	11	10	8	503	1672
1	11	10	9	401	1150
1	11	10	10	1173	1853
1	11	11	1	516	820
1	11	11	2	1115	739
1	11	11	3	1198	1232
1	11	11	4	725	1247
1	11	11	5	1195	1271
1	11	11	6	1126	1733
1	11	11	7	1094	1922
1	11	11	8	500	1665
1	11	11	9	402	1153
1	11	11	10	1157	1860
1	11	12	1	536	821
1	11	12	2	1203	731
1	11	12	3	1280	1232
1	11	12	4	754	1248
1	11	12	5	1269	1264
1	11	12	6	1186	1723
1	11	12	7	1137	1919
1	11	12	8	524	1670
1	11	12	9	426	1153
1	11	12	10	1210	1852
1	11	13	1	540	815
1	11	13	2	1208	735
1	11	13	3	1283	1232
1	11	13	4	743	1250
1	11	13	5	1267	1274
1	11	13	6	1178	1722
1	11	13	7	1117	1922
1	11	13	8	521	1669
1	11	13	9	410	1144
1	11	13	10	1206	1848
1	11	14	1	524	823
1	11	14	2	1200	735
1	11	14	3	1264	1229
1	11	14	4	771	1243
1	11	14	5	1247	1266
1	11	14	6	1189	1720
1	11	14	7	1139	1921
1	11	14	8	510	1675
1	11	14	9	438	1142
1	11	14	10	1205	1848
1	11	15	1	540	823
1	11	15	2	1210	739
1	11	15	3	1274	1235
1	11	15	4	768	1245
1	11	15	5	1259	1271
1	11	15	6	1194	1728
1	11	15	7	1144	1922
1	11	15	8	526	1672
1	11	15	9	425	1147
1	11	15	10	1221	1845
1	11	16	1	510	823
1	11	16	2	1163	733
1	11	16	3	1232	1227
1	11	16	4	765	1245
1	11	16	5	1219	1269
1	11	16	6	1152	1722
1	11	16	7	1109	1924
1	11	16	8	503	1675
1	11	16	9	407	1152
1	11	16	10	1173	1847
1	11	17	1	513	821
1	11	17	2	1141	739
1	11	17	3	1206	1231
1	11	17	4	741	1245
1	11	17	5	1197	1264
1	11	17	6	1137	1712
1	11	17	7	1109	1921
1	11	17	8	499	1670
1	11	17	9	402	1152
1	11	17	10	1150	1853
1	11	18	1	511	816
1	11	18	2	1181	730
1	11	18	3	1258	1224
1	11	18	4	730	1250
1	11	18	5	1245	1258
1	11	18	6	1165	1717
1	11	18	7	1112	1919
1	11	18	8	497	1665
1	11	18	9	399	1149
1	11	18	10	1190	1840
1	12	1	1	433	821
1	12	1	2	1173	739
1	12	1	3	1255	1239
1	12	1	4	706	1251
1	12	1	5	1227	1267
1	12	1	6	1158	1728
1	12	1	7	1115	1919
1	12	1	8	422	1672
1	12	1	9	317	1160
1	12	1	10	1184	1848
1	12	2	1	306	828
1	12	2	2	1137	741
1	12	2	3	1213	1234
1	12	2	4	605	1253
1	12	2	5	1190	1263
1	12	2	6	1125	1722
1	12	2	7	1083	1922
1	12	2	8	296	1677
1	12	2	9	190	1157
1	12	2	10	1152	1839
1	12	4	1	536	836
1	12	4	2	1187	736
1	12	4	3	1275	1235
1	12	4	4	768	1261
1	12	4	5	1239	1269
1	12	4	6	1168	1730
1	12	4	7	1131	1922
1	12	4	8	520	1694
1	12	4	9	430	1179
1	12	4	10	1194	1836
1	12	5	1	537	865
1	12	5	2	1186	743
1	12	5	3	1245	1237
1	12	5	4	794	1275
1	12	5	5	1226	1264
1	12	5	6	1170	1731
1	12	5	7	1131	1925
1	12	5	8	529	1715
1	12	5	9	439	1211
1	12	5	10	1194	1842
1	12	6	1	539	890
1	12	6	2	1181	743
1	12	6	3	1253	1234
1	12	6	4	786	1288
1	12	6	5	1234	1279
1	12	6	6	1163	1733
1	12	6	7	1129	1927
1	12	6	8	531	1746
1	12	6	9	442	1237
1	12	6	10	1189	1836
1	12	7	1	500	871
1	12	7	2	1181	743
1	12	7	3	1271	1239
1	12	7	4	768	1280
1	12	7	5	1226	1272
1	12	7	6	1165	1741
1	12	7	7	1128	1924
1	12	7	8	494	1731
1	12	7	9	402	1219
1	12	7	10	1192	1844
1	12	8	1	515	810
1	12	8	2	1186	738
1	12	8	3	1269	1231
1	12	8	4	760	1245
1	12	8	5	1239	1259
1	12	8	6	1165	1725
1	12	8	7	1141	1916
1	12	8	8	503	1667
1	12	8	9	404	1150
1	12	8	10	1190	1839
1	12	9	1	510	816
1	12	9	2	1192	738
1	12	9	3	1278	1228
1	12	9	4	762	1248
1	12	9	5	1250	1264
1	12	9	6	1170	1730
1	12	9	7	1136	1918
1	12	9	8	494	1670
1	12	9	9	408	1150
1	12	9	10	1196	1836
1	12	10	1	508	816
1	12	10	2	1145	736
1	12	10	3	1295	1229
1	12	10	4	762	1242
1	12	10	5	1280	1280
1	12	10	6	1144	1725
1	12	10	7	1113	1916
1	12	10	8	497	1665
1	12	10	9	402	1147
1	12	10	10	1170	1839
1	12	11	1	508	813
1	12	11	2	1115	741
1	12	11	3	1222	1237
1	12	11	4	765	1242
1	12	11	5	1178	1266
1	12	11	6	1125	1731
1	12	11	7	1105	1917
1	12	11	8	502	1664
1	12	11	9	401	1149
1	12	11	10	1155	1847
1	12	12	1	524	813
1	12	12	2	1202	736
1	12	12	3	1282	1229
1	12	12	4	768	1242
1	12	12	5	1258	1271
1	12	12	6	1182	1725
1	12	12	7	1147	1916
1	12	12	8	520	1662
1	12	12	9	426	1149
1	12	12	10	1208	1836
1	12	13	1	534	810
1	12	13	2	1205	736
1	12	13	3	1298	1235
1	12	13	4	754	1250
1	12	13	5	1264	1277
1	12	13	6	1174	1733
1	12	13	7	1131	1916
1	12	13	8	526	1665
1	12	13	9	407	1150
1	12	13	10	1205	1839
1	12	14	1	515	813
1	12	14	2	1202	738
1	12	14	3	1280	1232
1	12	14	4	797	1242
1	12	14	5	1248	1274
1	12	14	6	1186	1723
1	12	14	7	1157	1919
1	12	14	8	502	1669
1	12	14	9	439	1142
[truncated: 4,801 more rows]

## Sheet: Tabelle2
	x	y
U2_1.1	436000	824000
U2_1.2	1175500	733500
U2_1.3	1261500	1233500
U2_1.4	711500	1251500
U2_1.5	1248176	1283486
U2_1.6	1164717	1718436
U2_1.7	1188792	1851649
U2_1.8	420005	1665472
U2_1.9	320496	1159902
U2_1.10	1108543	1931899
U2_2.1	312000	826000
U2_2.2	1141500	739500
U2_2.3	1243500	1235500
U2_2.4	607500	1255500
U2_2.5	1219500	1289500
U2_2.6	1125500	1731500
U2_2.7	1069500	1931500
U2_2.8	299500	1675500
U2_2.9	191500	1165500
U2_2.10	1155500	1847500
U2_4.1	540000	839000
U2_4.2	1190397	729767
U2_4.3	1270646	1233731
U2_4.4	769891	1261016
U2_4.5	1257806	1277066
U2_4.6	1177557	1713621
U2_4.7	1124593	1930294
U2_4.8	530749	1700781
U2_4.9	437660	1174347
U2_4.10	1195212	1848439
U2_5.1	540000	868000
U2_5.2	1190397	739397
U2_5.3	1273856	1235336
U2_5.4	768286	1273856
U2_5.5	1251386	1273856
U2_5.6	1177557	1712016
U2_5.7	1122988	1938319
U2_5.8	532354	1724856
U2_5.9	442475	1217682
U2_5.10	1195212	1846834
U2_6.1	545000	892000
U2_6.2	1185582	744212
U2_6.3	1270646	1232126
U2_6.4	760262	1289906
U2_6.5	1246571	1289906
U2_6.6	1171137	1729671
U2_6.7	1122988	1938319
U2_6.8	545194	1758561
U2_6.9	444080	1244966
U2_6.10	1193607	1848439
U2_7.1	505000	879000
U2_7.2	1187187	742607
U2_7.3	1269041	1235336
U2_7.4	750632	1277066
U2_7.5	1254596	1288301
U2_7.6	1171137	1728066
U2_7.7	1114963	1936714
U2_7.8	500254	1724856
U2_7.9	400746	1222496
U2_7.10	1193607	1858069
U2_8.1	520000	818000
U2_8.2	1192002	734582
U2_8.3	1280276	1235336
U2_8.4	752237	1246571
U2_8.5	1265831	1278671
U2_8.6	1179162	1728066
U2_8.7	1124593	1923874
U2_8.8	505069	1662261
U2_8.9	408770	1153482
U2_8.10	1198422	1851649
U2_9.1	516000	820000
U2_9.2	1195212	734582
U2_9.3	1269041	1230521
U2_9.4	769891	1243361
U2_9.5	1261016	1288301
U2_9.6	1179162	1721646
U2_9.7	1124593	1927084
U2_9.8	497044	1660656
U2_9.9	408770	1153482
U2_9.10	1200027	1856464
U2_10.1	515000	820000
U2_10.2	1147062	736187
U2_10.3	1307561	1232126
U2_10.4	758657	1244966
U2_10.5	1285091	1288301
U2_10.6	1147062	1724856
U2_10.7	1100518	1928689
U2_10.8	497044	1665472
U2_10.9	403956	1158297
U2_10.10	1171137	1854859
U2_11.1	511000	816000
U2_11.2	1119778	742607
U2_11.3	1214472	1233731
U2_11.4	760262	1243361
U2_11.5	1195212	1299536
U2_11.6	1132617	1723251
U2_11.7	1097308	1927084
U2_11.8	498649	1665472
U2_11.9	403956	1155087
U2_11.10	1158297	1853254
U2_12.1	529000	816000
U2_12.2	1206447	729767
U2_12.3	1296326	1230521
U2_12.4	776311	1240151
U2_12.5	1275461	1289906
U2_12.6	1192002	1726461
U2_12.7	1140642	1923874
U2_12.8	517909	1670286
U2_12.9	424820	1151877
U2_12.10	1208052	1861279
U2_13.1	540000	813000
U2_13.2	1211261	732977
U2_13.3	1305956	1236941
U2_13.4	760262	1244966
U2_13.5	1273856	1278671
U2_13.6	1182372	1728066
U2_13.7	1121383	1927084
U2_13.8	521119	1665472
U2_13.9	408770	1151877
U2_13.10	1206447	1850044
U2_14.1	520000	821000
U2_14.2	1201632	739397
U2_14.3	1273856	1232126
U2_14.4	801991	1244966
U2_14.5	1252991	1289906
U2_14.6	1188792	1720041
U2_14.7	1147062	1927084
U2_14.8	505069	1667077
U2_14.9	442475	1140642
U2_14.10	1204842	1854859
U2_15.1	532000	818000
U2_15.2	1212867	732977
U2_15.3	1285091	1235336
U2_15.4	771496	1243361
U2_15.5	1267436	1283486
U2_15.6	1196817	1721646
U2_15.7	1140642	1930294
U2_15.8	516304	1663867
U2_15.9	424820	1153482
U2_15.10	1219286	1846834
U2_16.1	515000	816000
U2_16.2	1163112	737792
U2_16.3	1244966	1230521
U2_16.4	753842	1244966
U2_16.5	1230521	1275461
U2_16.6	1151877	1715226
U2_16.7	1110148	1923874
U2_16.8	493835	1665472
U2_16.9	400746	1151877
U2_16.10	1172742	1851649
U2_17.1	508000	816000
U2_17.2	1148667	736187
U2_17.3	1214472	1232126
U2_17.4	755447	1241756
U2_17.5	1200027	1283486
U2_17.6	1142247	1716831
U2_17.7	1110148	1923874
U2_17.8	492230	1663867
U2_17.9	399141	1150272
U2_17.10	1155087	1854859
U2_18.1	505000	815000
U2_18.2	1187187	731372
U2_18.3	1264226	1228916
U2_18.4	753842	1238546
U2_18.5	1246571	1286696
U2_18.6	1169532	1712016
U2_18.7	1114963	1922269
U2_18.8	490625	1659052
U2_18.9	399141	1147062
U2_18.10	1190397	1838810

## Sheet: Tabelle3
U3_1.1
U3_1.2
U3_1.3
U3_1.4
U3_1.5
U3_1.6
U3_1.7
U3_1.8
U3_1.9
U3_1.10
U3_2.1
U3_2.2
U3_2.3
U3_2.4
U3_2.5
U3_2.6
U3_2.7
U3_2.8
U3_2.9
U3_2.10
U3_4.1
U3_4.2
U3_4.3
U3_4.4
U3_4.5
U3_4.6
U3_4.7
U3_4.8
U3_4.9
U3_4.10
U3_5.1
U3_5.2
U3_5.3
U3_5.4
U3_5.5
U3_5.6
U3_5.7
U3_5.8
U3_5.9
U3_5.10
U3_6.1
U3_6.2
U3_6.3
U3_6.4
U3_6.5
U3_6.6
U3_6.7
U3_6.8
U3_6.9
U3_6.10
U3_7.1
U3_7.2
U3_7.3
U3_7.4
U3_7.5
U3_7.6
U3_7.7
U3_7.8
U3_7.9
U3_7.10
U3_8.1
U3_8.2
U3_8.3
U3_8.4
U3_8.5
U3_8.6
U3_8.7
U3_8.8
U3_8.9
U3_8.10
U3_9.1
U3_9.2
U3_9.3
U3_9.4
U3_9.5
U3_9.6
U3_9.7
U3_9.8
U3_9.9
U3_9.10
U3_10.1
U3_10.2
U3_10.3
U3_10.4
U3_10.5
U3_10.6
U3_10.7
U3_10.8
U3_10.9
U3_10.10
U3_11.1
U3_11.2
U3_11.3
U3_11.4
U3_11.5
U3_11.6
U3_11.7
U3_11.8
U3_11.9
U3_11.10
U3_12.1
U3_12.2
U3_12.3
U3_12.4
U3_12.5
U3_12.6
U3_12.7
U3_12.8
U3_12.9
U3_12.10
U3_13.1
U3_13.2
U3_13.3
U3_13.4
U3_13.5
U3_13.6
U3_13.7
U3_13.8
U3_13.9
U3_13.10
U3_14.1
U3_14.2
U3_14.3
U3_14.4
U3_14.5
U3_14.6
U3_14.7
U3_14.8
U3_14.9
U3_14.10
U3_15.1
U3_15.2
U3_15.3
U3_15.4
U3_15.5
U3_15.6
U3_15.7
U3_15.8
U3_15.9
U3_15.10
U3_16.1
U3_16.2
U3_16.3
U3_16.4
U3_16.5
U3_16.6
U3_16.7
U3_16.8
U3_16.9
U3_16.10
U3_17.1
U3_17.2
U3_17.3
U3_17.4
U3_17.5
U3_17.6
U3_17.7
U3_17.8
U3_17.9
U3_17.10
U3_18.1
U3_18.2
U3_18.3
U3_18.4
U3_18.5
U3_18.6
U3_18.7
U3_18.8
U3_18.9
U3_18.10
